# Supplementary material for: Bidirectional association between zinc and liver cirrhosis: evidence from mendelian randomization and clinical validation
Source: Front Genet. 2026 Jul 15;17:1833546. doi: 10.3389/fgene.2026.1833546 (PMC13413658; doi:10.3389/fgene.2026.1833546)
Supplement: Supplementary file 8 [file Table1.xlsx]

## Sheet: Table S1
Table S1 Instrumental variables used in MR analysis.
Exposure	SNP	Effect allele	Other allele	Exposure			Outcome
				Beta	SE	P-value	Beta	SE	P-value
Calcium	SNP	G	A	-0.0131088	0.00238	7.29995e-09	-0.0289788	0.0435225	0.505517
Calcium	rs10088262	C	A	-0.0153383	0.00234588	2.5e-10	-0.0431034	0.0424797	0.310257
Calcium	rs10093652	T	G	-0.0151316	0.00276848	2.30001e-08	-0.0116343	0.0483988	0.810033
Calcium	rs10125312	A	G	-0.0196997	0.00335791	1.40001e-09	0.0385183	0.0594904	0.517327
Calcium	rs10281879	G	A	-0.0209217	0.00246789	1.29987e-18	0.00279088	0.0470192	0.952668
Calcium	rs1034258	A	C	-0.0122128	0.00235079	2.39999e-08	0.0471586	0.0429504	0.272214
Calcium	rs1047891	A	G	0.0115074	0.00216082	2.90001e-08	-0.0140258	0.0403232	0.727964
Calcium	rs1063192	C	A	0.0118228	0.00217537	3.79997e-08	0.0631814	0.0408843	0.122257
Calcium	rs10737680	A	G	-0.0255627	0.00383027	1e-09	-0.0355396	0.0738092	0.630157
Calcium	rs1076669	G	A	0.0221536	0.00296056	1.29987e-13	-0.0130883	0.0596056	0.826198
Calcium	rs10832030	T	C	-0.0151349	0.00235519	8.10028e-12	0.0504888	0.0431046	0.241474
Calcium	rs10869365	A	G	-0.0143565	0.00257774	4e-08	-0.0785297	0.057722	0.173678
Calcium	rs10891050	T	C	0.0184585	0.00219571	1.99986e-17	-0.0284177	0.0412795	0.491187
Calcium	rs10993068	G	A	0.0220885	0.00325678	8.9002e-12	0.115038	0.0700228	0.100412
Calcium	rs11063214	A	T	0.0257782	0.00341749	1.20005e-14	0.0324425	0.0543886	0.550846
Calcium	rs1106476	A	G	0.0147601	0.00218573	2.70023e-12	-0.0185586	0.0416724	0.65607
Calcium	rs11117792	T	C	-0.0129864	0.00217469	5.30005e-10	-0.0103243	0.0407796	0.800135
Calcium	rs11120093	C	T	-0.0196816	0.00310444	6.79986e-11	0.0118864	0.0612521	0.846132
Calcium	rs11143424	C	T	-0.0341426	0.00386675	4.60045e-20	0.0377517	0.0821304	0.645763
Calcium	rs11144134	T	G	-0.0447596	0.00730152	2.90001e-10	-0.0175538	0.106596	0.869198
Calcium	rs111577916	G	A	-0.0376044	0.00607986	8.50002e-10	-0.133055	0.144523	0.357231
Calcium	rs111686785	C	T	0.0143191	0.00261935	2.1e-08	-0.0313172	0.0457446	0.493591
Calcium	rs11187065	G	A	-0.016147	0.00244674	1.59993e-11	-0.0398621	0.0455252	0.381245
Calcium	rs11204744	A	G	-0.0153574	0.00272115	4.79999e-09	0.0314195	0.042167	0.456199
Calcium	rs11242077	C	T	-0.0526424	0.00559671	1.69981e-20	0.248954	0.20765	0.230564
Calcium	rs113408695	A	G	-0.0497135	0.00898027	2e-09	0.124508	0.267306	0.641366
Calcium	rs114033542	A	G	0.014988	0.00245937	6.29999e-10	-0.00940493	0.0460547	0.838188
Calcium	rs11554159	G	A	0.0492954	0.00854398	2.69998e-09	0.430882	0.195131	0.0272327
Calcium	rs11592490	G	A	-0.0152597	0.00227674	1.99986e-11	-0.0127873	0.0425302	0.76367
Calcium	rs11629846	C	T	0.0319595	0.00520084	4e-10	0.0320584	0.0994923	0.747286
Calcium	rs11648572	G	C	0.020841	0.00364896	2.59998e-08	-0.0889732	0.0593403	0.133777
Calcium	rs11652993	A	G	0.0509262	0.00685934	1.10002e-13	-0.0294362	0.148449	0.842817
Calcium	rs116538984	A	C	0.0778326	0.00713998	1.29987e-28	0.343781	0.217539	0.114034
Calcium	rs116769926	A	G	-0.0238201	0.00449597	3.29997e-08	-0.0657748	0.0898057	0.463917
Calcium	rs11690913	A	G	0.0198966	0.00357844	3.89996e-08	-0.0922299	0.0806062	0.252539
Calcium	rs11697497	A	C	-0.0126826	0.00223924	7.29995e-09	0.0101806	0.0418567	0.807831
Calcium	rs1175541	C	T	0.0333498	0.00439916	7.19946e-15	-0.0236877	0.0667282	0.722598
Calcium	rs117680626	G	A	0.0121765	0.00226825	3.50002e-08	-0.050509	0.0414944	0.223511
Calcium	rs11806	T	C	-0.112005	0.00947362	9.09913e-32	-0.0752097	0.112555	0.504004
Calcium	rs118097728	A	G	0.0428913	0.00811521	3.69999e-08	-0.167558	0.307929	0.586342
Calcium	rs118165424	A	C	0.0193656	0.00332985	2.30001e-09	-0.0847853	0.0620274	0.171657
Calcium	rs11928797	G	T	-0.0244441	0.00356463	5.40008e-12	0.109924	0.0753344	0.144524
Calcium	rs11971971	G	A	0.0220271	0.00311735	4.19952e-13	-0.0430425	0.0616298	0.484924
Calcium	rs1198433	G	A	-0.02942	0.00474957	7.00003e-11	-0.0563508	0.123796	0.648974
Calcium	rs12076395	A	G	-0.0230155	0.00274166	8.30042e-18	0.0615406	0.0485943	0.205364
Calcium	rs12191772	C	T	0.0372191	0.00688256	8.60003e-09	0.125082	0.286962	0.66292
Calcium	rs1229984	G	A	-0.0132166	0.00221179	7.49998e-10	-0.0807266	0.0411108	0.0495724
Calcium	rs12311063	A	G	-0.0601254	0.00453117	5.10035e-42	0.0539119	0.0660355	0.414267
Calcium	rs12341814	C	T	0.0618003	0.00766959	5.70033e-17	-0.0668428	0.116191	0.565101
Calcium	rs12408014	C	T	-0.0440447	0.00651053	1.69981e-12	-0.212065	0.161846	0.190099
Calcium	rs12412624	A	G	-0.0153451	0.00244796	1.29999e-10	-0.101584	0.0468201	0.0300324
Calcium	rs12451211	A	G	-0.0249967	0.00351689	2.29985e-13	-0.104182	0.0620807	0.0933147
Calcium	rs12493927	T	C	-0.0155764	0.002243	1.59993e-12	0.0153106	0.0409008	0.708154
Calcium	rs12568310	G	A	-0.0139231	0.00214829	2.99985e-11	0.0630222	0.0398969	0.114193
Calcium	rs12571751	A	C	0.0131263	0.00233105	2.5e-08	-0.0271964	0.042039	0.517676
Calcium	rs12591452	T	C	0.0154829	0.00286043	2.59998e-08	0.00952679	0.0573237	0.868005
Calcium	rs12620315	A	G	0.0127055	0.00240209	3.59998e-08	-0.045376	0.0415648	0.274969
Calcium	rs1276300	A	G	0.0284183	0.00468035	1.6e-10	0.0112752	0.0975487	0.907981
Calcium	rs12881815	A	G	0.0152895	0.00214548	2.49977e-13	-0.0522014	0.0401354	0.193385
Calcium	rs12928588	C	T	-0.0137624	0.00214096	9.60064e-11	-0.0665743	0.0402447	0.0980799
Calcium	rs12940014	G	A	-0.0120748	0.00225195	1.79999e-08	-0.0469649	0.0404276	0.245356
Calcium	rs13126550	G	A	0.0125152	0.0021643	1.29999e-08	-0.036593	0.0410289	0.372454
Calcium	rs13264644	G	C	-0.0184673	0.0030339	2.30001e-10	-0.0909977	0.0651246	0.162328
Calcium	rs13283282	A	C	0.0133482	0.00219291	1.89998e-10	0.0257346	0.0403043	0.523142
Calcium	rs13316	C	T	-0.0212828	0.00238626	5.60015e-21	-0.00845647	0.0430162	0.84415
Calcium	rs1334425	T	C	0.0173324	0.00305636	1e-08	0.00763447	0.0659216	0.907802
Calcium	rs13379416	C	T	-0.0192191	0.00217447	1.39991e-18	-0.0109085	0.0439438	0.803951
Calcium	rs1354034	C	T	-0.0152113	0.00279003	1e-08	0.0484133	0.0433035	0.263567
Calcium	rs140491	A	G	0.118973	0.011835	5.40008e-25	0.077264	0.0888004	0.384254
Calcium	rs143738711	A	G	-0.0452233	0.0080069	2.80001e-08	-0.276343	0.202574	0.172519
Calcium	rs145552643	G	T	-0.0114266	0.00214252	1.29999e-08	0.0270273	0.0399392	0.498588
Calcium	rs1477141	G	A	0.0142736	0.00216891	2.80027e-11	0.0125822	0.042173	0.765438
Calcium	rs1479056	A	G	-0.0150078	0.00271702	4.60002e-08	0.00420478	0.0483662	0.930722
Calcium	rs1489381	G	A	0.0202772	0.00294934	1.80011e-12	-0.0013621	0.0531067	0.979538
Calcium	rs1502359	G	A	-0.0165235	0.00268627	5e-10	-0.00323023	0.0489539	0.94739
Calcium	rs165316	G	A	0.0184298	0.00247074	5.19996e-14	0.0111708	0.0513908	0.82792
Calcium	rs16887244	A	C	-0.012736	0.00241538	5.80003e-09	-0.00224591	0.0426888	0.958042
Calcium	rs169219	C	T	-0.0163515	0.00254132	1.59993e-11	-0.00970328	0.0442726	0.826517
Calcium	rs16963724	A	G	-0.0321712	0.00445029	4.40048e-14	-0.159452	0.0681993	0.0193856
Calcium	rs17036101	T	A	-0.0198361	0.00237805	4.40048e-17	0.0530769	0.0454802	0.243196
Calcium	rs17155183	T	C	0.0137581	0.00228759	1.29999e-09	-0.0455802	0.0421126	0.279101
Calcium	rs1718067	T	C	0.0823609	0.00900596	4.40048e-21	-0.100774	0.493718	0.838265
Calcium	rs17243695	G	A	-0.0236647	0.00393292	1.89998e-09	0.0919663	0.0784491	0.241075
Calcium	rs17250773	C	A	0.0114935	0.00214709	3.59998e-08	0.0655279	0.0401973	0.103068
Calcium	rs172642	G	A	-0.0117833	0.00227017	2.69998e-08	-0.0088961	0.0430974	0.836464
Calcium	rs17266366	G	T	0.0175267	0.00266341	1.59993e-11	-0.0477697	0.0517201	0.355684
Calcium	rs17380650	T	C	0.017671	0.00310051	2e-08	-0.0356707	0.0590022	0.545468
Calcium	rs17391694	A	G	-0.0178725	0.00240542	1.59993e-14	0.0528341	0.0426794	0.215742
Calcium	rs1743964	G	C	-0.0131134	0.00230668	1.89998e-09	-0.069199	0.040897	0.09064
Calcium	rs174548	T	C	0.0322716	0.00496175	6.70039e-11	-0.10656	0.10874	0.327109
Calcium	rs17508759	C	T	-0.0286505	0.0047638	4.30002e-10	-0.156863	0.0823545	0.0568159
Calcium	rs17535055	C	T	0.0225699	0.00366759	6.19998e-10	0.225842	0.0661328	0.000637852
Calcium	rs17751837	T	G	-0.0454277	0.00375147	7.59976e-34	-0.0214447	0.0894373	0.810506
Calcium	rs1776897	G	A	0.0172304	0.00282123	1.29999e-10	0.0468492	0.0481494	0.330555
Calcium	rs1780555	A	G	-0.0132259	0.00235783	2.90001e-08	-0.0269743	0.0408105	0.508636
Calcium	rs1800174	C	G	-0.0167569	0.00293657	8.30004e-09	0.0321578	0.0609541	0.597796
Calcium	rs181225616	G	A	0.0136987	0.00228936	1e-09	-0.0620278	0.0432944	0.151944
Calcium	rs1867763	C	G	0.0167185	0.00272113	2.80001e-10	0.138578	0.050941	0.00652109
Calcium	rs1893140	T	C	0.0164428	0.00245837	2.19989e-11	0.0323254	0.0432719	0.455047
Calcium	rs1928496	C	T	-0.0141692	0.00218357	1.50003e-11	-0.0612946	0.0438813	0.162465
Calcium	rs195521	A	G	0.0161592	0.00292558	3.09999e-08	-0.0253495	0.0505459	0.616009
Calcium	rs2000999	T	C	0.0119363	0.00220114	3.79997e-08	0.0266742	0.0408413	0.513679
Calcium	rs2072443	T	C	0.0137477	0.00214562	7.29962e-11	-0.0264494	0.0400605	0.509102
Calcium	rs2084007	A	G	0.0154338	0.00214519	5.50047e-13	-0.0317703	0.0400446	0.427562
Calcium	rs2091228	C	A	-0.0290883	0.00237531	1.29987e-36	0.0617821	0.0435626	0.156122
Calcium	rs2164520	T	C	0.0145916	0.00262363	1.29999e-08	-0.0165235	0.05033	0.742682
Calcium	rs219780	T	C	0.0141001	0.0023702	8.70001e-10	0.0270124	0.0435519	0.535103
Calcium	rs2270860	T	C	-0.028603	0.00376786	4.49987e-14	0.00427608	0.0700564	0.951329
Calcium	rs2271952	A	G	-0.0122584	0.002152	1.2e-08	-0.0145639	0.0402412	0.717414
Calcium	rs2275111	C	A	0.0174923	0.00300955	1.6e-08	0.0132349	0.0705395	0.851171
Calcium	rs2286535	C	G	0.0288205	0.00239678	5.40008e-35	0.0331651	0.0419833	0.429552
Calcium	rs2289475	A	G	0.0146788	0.00219973	2.39994e-12	-0.0320121	0.0400382	0.423979
Calcium	rs2296241	G	A	0.0136475	0.00236088	3.2e-09	-0.0305413	0.045601	0.503017
Calcium	rs234051	A	T	-0.0136537	0.00222416	3.2e-10	-0.0373048	0.0404811	0.35677
Calcium	rs2433031	A	G	0.0393239	0.00361681	7.19946e-28	0.0727794	0.0797868	0.361677
Calcium	rs2498323	T	C	-0.0128638	0.0022781	1.79999e-09	-0.0415003	0.0423325	0.326918
Calcium	rs2553808	A	G	-0.0150574	0.00216887	2.29985e-11	-0.0223943	0.040021	0.575777
Calcium	rs257376	T	C	0.016271	0.00217994	6.59933e-14	0.0215683	0.0401655	0.591278
Calcium	rs2589	G	A	0.0120018	0.00217266	1.29999e-08	-0.0118561	0.0408567	0.771674
Calcium	rs2791553	T	C	-0.0150546	0.00253743	2.5e-09	-0.0460243	0.0469936	0.327396
Calcium	rs2834502	G	A	-0.0130078	0.002234	2.30001e-08	0.029947	0.0404357	0.458931
Calcium	rs2862783	T	G	0.0234523	0.00358071	2.60016e-11	0.0601251	0.0734521	0.413036
Calcium	rs2941593	C	T	-0.0142462	0.00247941	4.79999e-08	0.013984	0.052891	0.791478
Calcium	rs2968864	C	T	0.0179344	0.00328463	2.69998e-08	-0.025252	0.0642668	0.694375
Calcium	rs308981	G	A	-0.0130478	0.00225618	2.5e-09	0.00738842	0.040831	0.856406
Calcium	rs3092223	A	G	-0.0143307	0.00256753	2e-08	-0.012953	0.0475425	0.785275
Calcium	rs3114912	C	G	0.0184055	0.0032176	1.2e-09	0.0351035	0.0567884	0.536479
Calcium	rs3133575	A	G	-0.0132049	0.00217162	1.6e-10	0.0018658	0.0401969	0.962978
Calcium	rs3136516	A	G	0.0145848	0.00220762	4.10015e-11	0.00964903	0.0447068	0.829121
Calcium	rs340005	T	C	0.0163134	0.00237672	1.20005e-11	0.0503276	0.0475152	0.289514
Calcium	rs34170196	A	G	-0.0280912	0.0052194	2.59998e-08	-0.151299	0.102628	0.140415
Calcium	rs34592828	A	G	-0.0340057	0.00583691	1.2e-09	0.0350756	0.0988812	0.722795
Calcium	rs34648177	A	G	0.0250116	0.00226992	9.79941e-29	-0.00981169	0.0419283	0.814976
Calcium	rs34853504	T	C	-0.0205554	0.00294838	5.60015e-12	-0.00169701	0.0561386	0.975884
Calcium	rs35132160	T	C	0.0117529	0.00213513	2.99999e-09	-0.0443827	0.0402929	0.270678
Calcium	rs353551	A	G	0.0314245	0.00493733	4.30031e-11	0.346243	0.150394	0.0213216
Calcium	rs35699176	T	C	0.01384	0.00233841	1.89998e-09	0.00115951	0.0413787	0.977645
Calcium	rs35716097	T	C	0.0160598	0.00231942	1.29987e-12	-0.0657699	0.0433482	0.129204
Calcium	rs35768343	A	G	0.0123169	0.00232682	1.09999e-08	0.0187708	0.0453626	0.679024
Calcium	rs35825712	A	G	0.0121516	0.00216436	1.40001e-08	-0.0455917	0.040403	0.259141
Calcium	rs35852078	T	C	-0.0124718	0.00217691	5.39995e-10	-0.0758771	0.0407901	0.0628594
Calcium	rs3735953	C	G	-0.0133857	0.00238628	4.20001e-08	-0.020621	0.0426288	0.628575
Calcium	rs3738968	A	C	0.0239084	0.00365807	1.59993e-11	0.116938	0.107093	0.274867
Calcium	rs3742970	G	T	0.0314242	0.00453544	2.80027e-12	0.101331	0.0657812	0.123456
Calcium	rs3762157	T	C	0.0127697	0.00214166	1.09999e-09	0.0649302	0.0402233	0.106475
Calcium	rs3793941	G	C	-0.0144629	0.00266343	1.29999e-08	0.00247334	0.0443818	0.955558
Calcium	rs3797340	A	C	0.0228324	0.003238	4.70002e-13	-0.0151546	0.0603983	0.801883
Calcium	rs3803915	G	A	-0.018644	0.00245663	1.29987e-13	0.02162	0.0483157	0.654534
Calcium	rs38249	A	G	0.0177656	0.00288245	1e-09	-0.016778	0.0550057	0.760347
Calcium	rs3909725	C	A	-0.0138173	0.00222747	9.30037e-11	-0.0814936	0.042213	0.0535414
Calcium	rs3923113	C	T	0.0139219	0.00251066	2.69998e-08	0.0566255	0.0525706	0.281421
Calcium	rs3929856	C	G	-0.0215818	0.00246183	2.90001e-20	0.0996101	0.0458237	0.0297228
Calcium	rs403029	T	C	0.0428283	0.0074153	8.99995e-09	-0.0331076	0.134859	0.806071
Calcium	rs41275291	T	C	-0.0272973	0.00330113	4.49987e-17	0.015826	0.0596777	0.790863
Calcium	rs41276846	A	G	0.0484496	0.00676768	2.49977e-12	-0.110064	0.111662	0.324286
Calcium	rs41278174	T	C	-0.0308171	0.00485667	3.29997e-10	-0.00550565	0.0765593	0.942671
Calcium	rs41290480	C	T	-0.0294541	0.00374336	1.20005e-15	-0.0671269	0.0774281	0.385965
Calcium	rs450244	C	T	0.0186168	0.00222161	3.69999e-17	0.0275831	0.0463055	0.55139
Calcium	rs4517962	T	C	-0.0157768	0.0021915	6.59933e-14	0.0409292	0.0413667	0.322456
Calcium	rs460984	T	G	0.0214325	0.00251367	2.09991e-18	0.0438191	0.0456534	0.337144
Calcium	rs4686784	T	G	-0.0172717	0.00218502	1.59993e-15	0.0896352	0.0406274	0.0273647
Calcium	rs4690096	T	G	-0.0126945	0.00214514	2.69998e-09	-0.0172833	0.0404312	0.669034
Calcium	rs4735500	A	G	-0.0145778	0.00222584	1.10002e-11	0.0526247	0.0407406	0.19646
Calcium	rs4790712	C	T	0.0132545	0.00221868	2.69998e-09	-0.0118177	0.0415788	0.776238
Calcium	rs4864709	T	C	0.0194753	0.00312963	2.1e-09	0.0413036	0.0651547	0.526126
Calcium	rs4938617	T	C	-0.0300017	0.00463564	2.99999e-10	-0.0351521	0.0551548	0.523907
Calcium	rs4947324	T	C	0.0284971	0.00412762	1.39991e-11	-0.132871	0.0712175	0.0620812
Calcium	rs4962238	T	C	-0.0180791	0.00275876	1e-11	-0.00595368	0.0502312	0.905651
Calcium	rs4970834	T	C	-0.019628	0.00267969	2.39994e-13	0.00250853	0.050964	0.960743
Calcium	rs55633823	A	G	-0.0147914	0.00249474	1.5e-09	0.0371433	0.0420381	0.376933
Calcium	rs55772024	C	G	0.0582302	0.00694984	1.20005e-16	-0.152663	0.276606	0.581005
Calcium	rs55911137	C	T	0.0225578	0.00389142	2.90001e-09	0.0949682	0.0863944	0.271663
Calcium	rs56139516	T	C	0.0128647	0.00218481	1.6e-09	0.0169737	0.0401449	0.672433
Calcium	rs56252617	T	C	0.0237558	0.00434633	1.09999e-08	-0.106133	0.0997803	0.28748
Calcium	rs5745687	T	C	-0.0144538	0.00236793	1e-10	-0.00569503	0.0421115	0.892425
Calcium	rs58115360	A	G	0.0262451	0.00389072	1.10002e-12	-0.0939484	0.0475581	0.0482181
Calcium	rs601753	A	G	-0.0153268	0.00213456	1.59993e-14	0.0461896	0.0407175	0.256629
Calcium	rs6068776	G	A	-0.0148522	0.00267302	9.90011e-09	0.00432543	0.0615769	0.943999
Calcium	rs61341205	T	C	-0.0141403	0.00251621	2.99999e-08	-0.0106056	0.0490572	0.828841
Calcium	rs6139748	C	A	0.0408127	0.00729209	1.7e-08	0.0777007	0.0868268	0.370845
Calcium	rs61955225	G	A	-0.0255298	0.00288175	4.00037e-19	0.0014965	0.0475104	0.974872
Calcium	rs61990064	A	C	-0.0135235	0.00244589	1.6e-08	0.0458748	0.0443468	0.300923
Calcium	rs62034191	A	G	-0.0173478	0.00312051	1.6e-08	-0.00420733	0.0599631	0.944062
Calcium	rs62079289	G	C	0.0204795	0.00277382	1.10002e-12	0.0239262	0.0471055	0.611502
Calcium	rs62150970	A	C	0.0202704	0.00336599	5.60003e-10	0.0805261	0.0694095	0.245984
Calcium	rs62188040	T	C	0.0151184	0.00246701	1.2e-09	0.0424618	0.0501809	0.397455
Calcium	rs62508470	A	G	0.0403907	0.00739997	2.69998e-08	0.0448497	0.10045	0.655245
Calcium	rs62621812	G	A	-0.013491	0.00237052	3.89996e-08	-0.0184501	0.0457235	0.68657
Calcium	rs632248	C	A	-0.0276649	0.00314297	8.10028e-20	0.0548088	0.0625829	0.381149
Calcium	rs6427128	C	A	-0.0195013	0.00328744	2.80001e-09	0.0829432	0.0830866	0.318146
Calcium	rs6493552	C	T	0.0128317	0.00220515	4.39997e-09	0.0292551	0.0408932	0.474361
Calcium	rs6519133	T	C	-0.0144861	0.00268952	3.29997e-08	0.0179413	0.0501915	0.720751
Calcium	rs6546044	G	T	0.0177718	0.00215822	1.20005e-17	-0.0353758	0.0411672	0.390163
Calcium	rs6600429	T	C	-0.0161161	0.00228091	1.59993e-13	-0.0256439	0.0449068	0.567968
Calcium	rs6678616	T	C	-0.0207772	0.00269008	1.59993e-14	-0.017593	0.0607686	0.772191
Calcium	rs6725087	G	A	-0.0122218	0.00217552	1.40001e-08	-0.0029172	0.043663	0.946731
Calcium	rs6734238	G	T	-0.0147928	0.00263268	1.6e-08	-0.0260332	0.0515227	0.613365
Calcium	rs67637163	C	T	0.0134852	0.00218864	3.09999e-10	0.0405845	0.0418243	0.331868
Calcium	rs6793908	A	G	-0.0175216	0.00237167	4.10015e-15	-0.0156791	0.0419108	0.708326
Calcium	rs6804671	T	C	-0.0117541	0.00215853	1.89998e-08	0.0232621	0.0400868	0.561718
Calcium	rs6842212	G	T	-0.0201875	0.00348885	1.2e-09	-0.0398257	0.0753754	0.597247
Calcium	rs6848632	A	G	-0.0140236	0.00214447	3.50026e-12	-0.0523349	0.0405721	0.197077
Calcium	rs6894998	C	A	-0.0129209	0.00241594	5.80003e-09	0.0234152	0.0420321	0.577473
Calcium	rs6923431	A	G	0.0224632	0.00418725	1.5e-08	-0.0473991	0.0601212	0.430466
Calcium	rs6954724	A	G	-0.0110419	0.00214692	4.79999e-08	-0.0611393	0.0399847	0.126248
Calcium	rs6982636	G	C	0.0168586	0.00286874	2.59998e-09	0.0323975	0.0495474	0.513197
Calcium	rs6997244	C	T	0.0115387	0.00214768	4.49997e-08	0.0435314	0.0400022	0.276496
Calcium	rs7015048	G	A	0.0129398	0.00219556	1.2e-08	0.0239183	0.0448613	0.593921
Calcium	rs7018862	C	T	0.0166044	0.00261968	2.1e-10	0.0864276	0.0482498	0.0732521
Calcium	rs7085854	A	G	-0.0205186	0.00238437	6.59933e-19	0.0404417	0.0442654	0.360917
Calcium	rs708775	T	C	-0.0131284	0.00216361	2.39999e-10	-0.00352815	0.0401308	0.929943
Calcium	rs711244	T	C	-0.0193096	0.00255356	2.70023e-15	-0.0598332	0.0433578	0.167591
Calcium	rs71628941	C	T	0.0188181	0.00225673	5.00035e-17	-0.0136573	0.041513	0.742164
Calcium	rs7173011	T	C	0.0149462	0.00221892	4.70002e-12	0.00666129	0.0403831	0.868981
Calcium	rs7254457	T	C	0.0461964	0.0051125	2.80027e-19	0.0961163	0.149457	0.520158
Calcium	rs72702343	G	A	0.0487133	0.00641817	5.19996e-15	-0.0270311	0.128056	0.832818
Calcium	rs72782684	A	G	0.0215867	0.00367071	1.09999e-09	-0.0352328	0.0730544	0.629605
Calcium	rs72817538	G	A	0.0126799	0.00224801	1.5e-08	-0.00502648	0.0432509	0.907481
Calcium	rs72828246	T	C	0.0141208	0.00263155	4.39997e-08	0.036239	0.0559989	0.517542
Calcium	rs72854910	C	T	-0.023671	0.00226933	1.10002e-26	-0.121815	0.0463535	0.00858994
Calcium	rs7303113	T	C	-0.0491593	0.00807486	2.5e-09	0.421835	0.218031	0.0530213
Calcium	rs73184008	C	T	-0.0131322	0.00214223	1.29999e-09	0.0350859	0.0406278	0.387811
Calcium	rs732563	T	C	0.0175491	0.00243002	5.00035e-13	0.0286686	0.0479645	0.550037
Calcium	rs737128	G	T	0.025168	0.00440798	4e-09	0.0215693	0.0692125	0.755315
Calcium	rs74058603	C	G	-0.0199723	0.00306106	7.50067e-12	-0.00972547	0.0453156	0.830067
Calcium	rs74583310	G	A	-0.0256004	0.00415211	1.7e-10	0.0261809	0.0640949	0.682928
Calcium	rs74758151	G	A	0.0117892	0.00217408	4e-08	0.0182345	0.0402527	0.650547
Calcium	rs7495739	A	G	-0.0329686	0.00579715	7.69999e-09	0.175741	0.1566	0.261766
Calcium	rs7499413	A	G	0.0281741	0.00452266	8.69961e-11	0.202011	0.0905946	0.0257585
Calcium	rs75017471	G	C	-0.0302056	0.00508079	9.69996e-10	0.0139748	0.0969462	0.885382
Calcium	rs75792246	T	C	0.0247272	0.00425553	3.09999e-09	0.0486594	0.074777	0.515223
Calcium	rs76191003	A	C	0.0398899	0.00663446	1.29999e-09	0.0390509	0.316432	0.901782
Calcium	rs76297549	A	G	0.0195348	0.00272157	3.59998e-13	-0.0383041	0.0616938	0.534681
Calcium	rs7645464	A	C	0.01418	0.00222554	3.2e-10	0.0352642	0.0402344	0.380775
Calcium	rs7688952	A	C	-0.0430533	0.00675073	4.49997e-10	-0.0655132	0.0924222	0.47842
Calcium	rs76957519	G	A	0.0478143	0.00865757	7.79992e-09	-0.243446	0.12776	0.0567153
Calcium	rs77849807	G	T	0.0239567	0.00438524	2.19999e-08	0.0249453	0.0999202	0.802856
Calcium	rs78170528	A	G	-0.0264955	0.00292714	5.10035e-20	-0.0675557	0.0459914	0.141866
Calcium	rs7900404	C	G	-0.0332795	0.00578959	1.6e-09	-0.055772	0.088974	0.530767
Calcium	rs79301640	T	C	0.0289749	0.00470148	6.80002e-10	0.122344	0.0716682	0.0878052
Calcium	rs79317699	G	T	0.0217236	0.0039628	3.09999e-08	0.0207283	0.0613555	0.735484
Calcium	rs79512403	A	G	-0.0381795	0.00664816	2e-09	0.00584474	0.145293	0.967912
Calcium	rs79866578	T	C	0.0351081	0.00570006	2.19999e-10	0.154738	0.174487	0.375177
Calcium	rs80030173	G	A	-0.0131591	0.00236592	2.80001e-08	-0.0160736	0.0440157	0.714979
Calcium	rs8063	C	T	0.013699	0.00228218	1.79999e-09	0.0709351	0.0419487	0.0908385
Calcium	rs8102137	A	G	-0.0136488	0.00238546	5.69994e-09	-0.0472922	0.0428862	0.270142
Calcium	rs8208	G	A	-0.0214729	0.00253363	1.80011e-18	-0.0222068	0.047164	0.637754
Calcium	rs883544	C	T	0.0194628	0.00218042	2.99985e-19	0.0124432	0.0430269	0.772432
Calcium	rs900400	C	A	-0.0175671	0.0030668	2e-08	0.00199055	0.0507434	0.968709
Calcium	rs9414820	A	G	-0.0150819	0.00260569	2.99999e-08	0.0380028	0.0702615	0.588593
Calcium	rs947791	C	T	0.020467	0.00328088	2e-10	-0.120985	0.052443	0.0210557
Calcium	rs9559662	T	C	0.0177017	0.0031958	5.69994e-09	-0.0703219	0.0695558	0.31201
Calcium	rs9611852	G	A	0.0151123	0.00217231	1.39991e-12	-0.0260663	0.0399017	0.513588
Calcium	rs9646748	A	C	-0.0208697	0.0034362	9.40005e-10	-0.0306971	0.0628975	0.625514
Calcium	rs9657555	G	A	0.0177358	0.0022251	8.4004e-17	-0.000955736	0.0409976	0.981401
Calcium	rs974801	G	A	0.0139491	0.00216877	1.29999e-10	-0.062903	0.0421771	0.135856
Calcium	rs9749255	C	T	0.0142509	0.00225851	7.89951e-11	0.0872375	0.0430395	0.0426707
Calcium	rs9819988	T	C	-0.0113198	0.00215813	7.10003e-09	-0.0467656	0.0400017	0.242367
Calcium	rs9837271	C	A	-0.0131603	0.00237865	1.7e-08	0.00630108	0.0462035	0.891524
iron	rs9907597	A	G	0.0736	0.0104	1.65082e-12	0.0630381	0.0433587	0.145981
iron	rs1800562	A	G	0.3724	0.02	3.95913e-77	-0.00204205	0.105292	0.984527
iron	rs855791	G	A	0.1868	0.0101	4.31221e-77	0.0041997	0.0418782	0.920119
zinc	rs10484100	G	A	-0.209	0.045	3.29997e-06	0.0138558	0.0775392	0.858178
zinc	rs10931753	C	G	-0.129	0.028	4.94003e-06	-0.055144	0.0437033	0.207027
zinc	rs11232535	C	T	0.325	0.065	6.72992e-07	0.0154789	0.10077	0.87792
zinc	rs11763353	G	A	-0.192	0.039	6.90001e-07	-0.122861	0.0477439	0.0100723
zinc	rs1532423	G	A	-0.178	0.026	6.4003e-12	-0.028296	0.0422969	0.503505
zinc	rs2120019	C	T	-0.287	0.033	1.54989e-18	-0.0391281	0.0492367	0.426793
zinc	rs4333127	A	G	0.218	0.047	2.99999e-06	0.00135744	0.0783003	0.986168
zinc	rs7148590	A	G	-0.14	0.026	1.37e-07	-0.0516455	0.0406327	0.203717
copper	rs10014072	G	A	-0.164	0.034	1.13e-06	0.0269164	0.0422742	0.524315
copper	rs1175550	G	A	0.198	0.032	5.03002e-10	0.0266666	0.0447067	0.550856
copper	rs12153606	T	G	-0.159	0.034	2.5e-06	-0.085646	0.0545161	0.116177
copper	rs12582659	C	T	1.262	0.27	2.86003e-06	0.0870033	0.084193	0.301426
copper	rs2769264	G	T	0.313	0.034	2.63027e-20	0.053698	0.0532785	0.313515
copper	rs3857536	T	C	-0.129	0.028	4.08e-06	0.0203332	0.039996	0.611185
selenium	rs11948804	T	C	0.236	0.047	3.89996e-07	0.0554304	0.0670645	0.408507
selenium	rs12951643	A	G	-0.232	0.047	8.00995e-07	0.167492	0.0915075	0.067197
selenium	rs2631524	G	A	0.15	0.032	1.98002e-06	-0.0521659	0.0539594	0.333663
selenium	rs3770549	T	A	0.187	0.04	2.39001e-06	0.0334231	0.0426641	0.433392
selenium	rs6823178	A	G	-0.125	0.026	2.32001e-06	0.0219369	0.0401288	0.584611
selenium	rs921943	T	C	0.264	0.03	1.42988e-18	-0.0427339	0.0450674	0.343016
selenium	rs9609603	C	T	0.123	0.027	4e-06	0.0105664	0.0414839	0.798947
magnesium	rs11144134	T	C	-0.011	0.001	8.21e-15	-0.0377517	0.0821304	0.645763
magnesium	rs13146355	G	A	-0.005	0.001	6.27e-13	-0.00563114	0.0401751	0.88853
magnesium	rs3925584	C	T	-0.006	0.001	5.2e-16	-0.0332375	0.0405334	0.412214
magnesium	rs4072037	C	T	-0.01	0.001	2.01e-36	0.06715	0.0402973	0.0956401
magnesium	rs448378	G	A	-0.004	0.001	1.25e-08	-0.038586	0.0405392	0.341189
phosphorus	rs1697421	A	G	0.05	0.005	1.14e-27	-0.053618	0.0401899	0.182166
phosphorus	rs17265703	G	A	-0.036	0.006	4.32e-09	0.0338637	0.0591679	0.567098
phosphorus	rs2970818	A	T	0.047	0.008	4.38e-09	0.0749175	0.0820511	0.361211
phosphorus	rs9469578	T	C	-0.059	0.009	1.11e-11	0.00837891	0.0641696	0.896112
phosphorus	rs947583	C	T	0.035	0.005	3.45e-12	0.0371136	0.0532936	0.48618

## Sheet: Table S2
Table S2 F-Statistics for all features used in MR analysis.
Exposure	R2	F-Statistic
Calcium	0.0550103	107.458
iron	0.0303927	250.575
zinc	0.100183	36.1012
copper	0.0796285	37.4334
selenium	0.0736233	32.5391
magnesium	0.0124587	60.1099
phosphorus	0.012044	52.9764

## Sheet: Table S3
Table S3 The heterogeneity of instrumental variables for blood metal elements.
Exposure	Method	Cochran's Q	df	P-value
Calcium	MR Egger	258.663876	257	0.459129
Calcium	Inverse variance weighted	258.672352	258	0.476507
iron	MR Egger	0.28707	1	0.592104
iron	Inverse variance weighted	1.89454	2	0.387797
zinc	MR Egger	3.64301	5	0.601868
zinc	Inverse variance weighted	4.66958	6	0.586834
copper	MR Egger	3.64361	4	0.456381
copper	Inverse variance weighted	3.64841	5	0.60106
selenium	MR Egger	4.70436	4	0.318998
selenium	Inverse variance weighted	4.72756	5	0.450026
magnesium	MR Egger	2.17036	3	0.53781
magnesium	Inverse variance weighted	4.47386	4	0.345658
phosphorus	MR Egger	2.83086	3	0.418444
phosphorus	Inverse variance weighted	3.06922	4	0.546309

## Sheet: Table S4
Table S4 Directional horizontal pleiotropy assessed by intercept term in MR Egger regression.
Exposure	Egger_intercept	SE	P-value
Calcium	0.000716991	0.007812834	0.926951231
iron	0.0755344	0.0595762	0.425154
zinc	0.0782917	0.0772717	0.357456
copper	-0.00191226	0.0276043	0.948096
selenium	0.00957172	0.0681643	0.895114
magnesium	0.0840138	0.0553549	0.226371
phosphorus	0.0646949	0.132512	0.658853

## Sheet: Table S5
Table S5 MR-PRESSO analysis.
Exposure	MR Analysis	Global test P-value	Causal Estimate	SD	T	P-value
Calcium	MR-PRESSO	0.496	0.29937	0.141814	2.11101	0.0359322
zinc	MR-PRESSO	0.619	0.211485	0.086032	2.45821	0.049
copper	MR-PRESSO	0.724	0.0784117	0.0483009	1.6234	0.165431
selenium	MR-PRESSO	0.514	-0.137643	0.10916	-1.26092	0.263
magnesium	MR-PRESSO	0.358	-0.941231	2.97166	-0.316736	0.767
phosphorus	MR-PRESSO	0.552	-0.325792	0.466705	-0.698067	0.524

## Sheet: Table S6
Table S6. The effect estimates for the blood metal elements on liver cirrhosis.
Exposure	MR method	No. of SNP	OR(95%CI)	P-value
iron	Inverse variance weighted (multiplicative random effects)	3	1.08 (0.79-1.49)	0.62
iron	MR Egger	3	0.74 (0.37-1.46)	0.54
iron	Weighted median	3	1.01 (0.71-1.45)	0.94
copper	Inverse variance weighted (multiplicative random effects)	6	1.08 (0.98-1.19)	0.1
copper	MR Egger	6	1.09 (0.93-1.27)	0.35
copper	Weighted median	6	1.08 (0.95-1.24)	0.25
selenium	Inverse variance weighted (multiplicative random effects)	6	0.87 (0.70-1.08)	0.21
selenium	MR Egger	6	0.83 (0.40-1.72)	0.64
selenium	Weighted median	6	0.85 (0.64-1.13)	0.27
magnesium	Inverse variance weighted (multiplicative random effects)	5	0.39 (0.00-132.05)	0.75
magnesium	MR Egger	5	0.00 (0.00-28.43)	0.22
magnesium	Weighted median	5	0.95 (0.00-1143.84)	0.99
phosphorus	Inverse variance weighted (multiplicative random effects)	5	0.72 (0.29-1.80)	0.49
phosphorus	MR Egger	5	0.18 (0.00-50.26)	0.59
phosphorus	Weighted median	5	0.41 (0.11-1.54)	0.19

## Sheet: Table S7
Table S7. Reverse MR Analysis Outcomes
Exposure	MR method	No. of SNP	OR(95%CI)	P-value
zinc	Inverse variance weighted (multiplicative random effects)	10	1.01 (0.94-1.08)	0.84
zinc	SIMEX-MR Egger	10	1.04 (0.87-1.24)	0.655
zinc	Weighted median	10	1.03 (0.94-1.12)	0.586
